# Supplementary material for: Measuring Cation Dependent DNA Polymerase Fidelity Landscapes by Deep Sequencing
Source: PLoS One. 2012 Aug 22;7(8):e43876. doi: 10.1371/journal.pone.0043876 (PMC3425509; doi:10.1371/journal.pone.0043876)
Supplement: Table S1 — Mean Misincorporation Rates. The misincorporation rate and fold-change in misincorporation rate for all conditions studied. Mean misincorporation rates are the average over the four template bases. The fold-change misincorporation rate is with respect to the lowest cation concentration in the titration. (XLS) [file pone.0043876.s005.xls]

## Sheet: TableS1120606
Enzyme	Cation	Concentration (uM)	Misincorporation Rate ± SEM (%)					Fold Change in Misincorporation Rate ± SEM
			Mean	Opposite T	Opposite G	Opposite A	Opposite C	Mean	Opposite T	Opposite G	Opposite A	Opposite C
Dpo4
	Mn
		75	0.086±0.002	0.058±0.003	0.092±0.009	0.157±0.001	0.038±0.001	1.000±0.000	1.000±0.000	1.000±0.000	1.000±0.000	1.000±0.000
		200	0.236±0.014	0.158±0.071	0.171±0.058	0.266±0.089	0.050±0.032	2.745±0.162	4.465±0.233	2.807±0.490	2.398±0.380	1.546±1.093
		400	0.840±0.035	0.623±0.469	0.352±0.187	0.422±0.173	0.154±0.108	9.726±0.113	26.978±1.781	7.815±0.544	4.679±0.313	9.419±0.265
		800	1.488±0.015	1.192±0.807	0.585±0.329	0.599±0.264	0.274±0.175	17.259±0.424	50.153±2.120	14.175±1.237	7.236±0.039	16.667±0.705
	Mg
		1000	0.121±0.003	0.099±0.005	0.120±0.004	0.186±0.006	0.080±0.005	1.000±0.000	1.000±0.000	1.000±0.000	1.000±0.000	1.000±0.000
		5000	0.165±0.006	0.140±0.029	0.149±0.021	0.182±0.005	0.102±0.016	1.362±0.011	1.829±0.041	1.481±0.015	0.963±0.043	1.558±0.080
		7000	0.174±0.005	0.156±0.029	0.159±0.021	0.185±0.007	0.113±0.018	1.437±0.051	1.925±0.152	1.506±0.134	1.028±0.072	1.732±0.171
	Ca (200 uM Mg)
		0.001	0.079±0.011	0.090±0.010	0.082±0.001	0.113±0.031	0.031±0.012	1.000±0.000	1.000±0.000	1.000±0.000	1.000±0.000	1.000±0.000
		0.01	0.051±0.013	0.067±0.028	0.053±0.024	0.106±0.025	0.036±0.009	0.641±0.051	0.574±0.406	0.287±0.203	1.099±0.429	1.772±0.557
		0.1	0.077±0.077	0.094±0.071	0.035±0.026	0.071±0.041	0.077±0.077	0.854±0.604	1.968±1.392	0.000±0.000	0.000±0.000	3.374±2.386
		10	0.075±0.075	0.100±0.074	0.034±0.025	0.079±0.052	0.069±0.069	1.103±0.780	1.122±0.794	0.374±0.265	1.497±1.058	3.368±2.381
		100	0.000±0.000	0.080±0.072	0.027±0.025	0.063±0.052	0.055±0.065	0.000±0.000	0.000±0.000	0.000±0.000	0.000±0.000	0.000±0.000
		1000	0.109±0.003	0.081±0.066	0.044±0.034	0.078±0.053	0.058±0.060	1.412±0.164	0.966±0.105	1.535±0.050	1.632±0.527	3.404±1.321
	Ca (1000 uM Mg)
		0.001	0.115±0.001	0.098±0.005	0.120±0.003	0.168±0.004	0.073±0.001	1.000±0.000	1.000±0.000	1.000±0.000	1.000±0.000	1.000±0.000
		0.01	0.112±0.011	0.092±0.005	0.131±0.017	0.159±0.008	0.072±0.003	0.976±0.075	0.884±0.042	1.190±0.213	0.898±0.058	0.953±0.056
		0.1	0.117±0.005	0.092±0.006	0.131±0.015	0.162±0.009	0.074±0.005	1.021±0.041	0.928±0.027	1.095±0.024	1.007±0.070	1.059±0.108
		10	0.104±0.012	0.087±0.011	0.127±0.014	0.163±0.010	0.071±0.006	0.909±0.082	0.725±0.118	0.960±0.048	0.995±0.098	0.869±0.068
		100	0.100±0.002	0.084±0.012	0.121±0.015	0.162±0.009	0.071±0.005	0.870±0.021	0.743±0.077	0.820±0.012	0.928±0.017	0.978±0.022
		1000	0.053±0.009	0.074±0.020	0.110±0.027	0.142±0.034	0.074±0.026	0.458±0.051	0.275±0.194	0.428±0.303	0.257±0.182	1.222±0.864
	Ca (7000 uM Mg)
		0.001	0.177±0.016	0.202±0.016	0.180±0.017	0.185±0.003	0.143±0.009	1.000±0.000	1.000±0.000	1.000±0.000	1.000±0.000	1.000±0.000
		0.01	0.172±0.003	0.199±0.012	0.179±0.012	0.183±0.006	0.138±0.007	0.979±0.073	0.986±0.074	1.006±0.096	0.975±0.055	0.945±0.066
		0.1	0.177±0.008	0.197±0.010	0.179±0.011	0.185±0.006	0.140±0.006	1.008±0.098	0.976±0.112	1.030±0.144	1.022±0.052	1.016±0.077
		10	0.164±0.008	0.194±0.010	0.177±0.010	0.183±0.009	0.136±0.008	0.938±0.093	0.919±0.075	0.976±0.096	0.953±0.094	0.896±0.114
		100	0.168±0.001	0.192±0.009	0.178±0.009	0.183±0.008	0.134±0.008	0.952±0.056	0.926±0.075	1.017±0.085	0.988±0.014	0.868±0.046
		1000	0.102±0.005	0.177±0.025	0.165±0.023	0.175±0.014	0.123±0.018	0.585±0.059	0.520±0.078	0.559±0.071	0.745±0.010	0.509±0.071
	Ca (75 uM Mn)
		0.001	0.077±0.010	0.046±0.010	0.093±0.000	0.125±0.007	0.044±0.010	1.000±0.000	1.000±0.000	1.000±0.000	1.000±0.000	1.000±0.000
		0.01	0.077±0.014	0.052±0.011	0.085±0.012	0.126±0.014	0.045±0.008	1.044±0.222	1.494±0.519	0.823±0.164	1.048±0.215	1.138±0.180
		0.1	0.078±0.013	0.061±0.013	0.074±0.018	0.124±0.012	0.050±0.010	1.047±0.215	1.949±0.588	0.581±0.192	0.959±0.059	1.650±0.649
		10	0.096±0.015	0.061±0.012	0.083±0.022	0.136±0.024	0.048±0.015	1.247±0.024	1.417±0.153	1.167±0.238	1.350±0.185	0.815±0.352
		100	0.050±0.033	0.049±0.020	0.073±0.026	0.132±0.043	0.049±0.014	0.714±0.368	0.000±0.000	0.369±0.261	1.001±0.708	1.156±0.009
		1000	0.104±0.019	0.057±0.022	0.079±0.026	0.134±0.044	0.051±0.014	1.402±0.301	2.248±0.411	1.169±0.103	1.212±0.447	1.704±0.418
	Ca (200 uM Mn)
		0.001	0.155±0.029	0.180±0.057	0.178±0.005	0.178±0.006	0.085±0.013	1.000±0.000	1.000±0.000	1.000±0.000	1.000±0.000	1.000±0.000
		0.01	0.192±0.033	0.199±0.056	0.193±0.018	0.208±0.023	0.095±0.013	1.240±0.010	1.272±0.107	1.169±0.081	1.328±0.033	1.282±0.111
		0.1	0.163±0.025	0.182±0.049	0.192±0.019	0.213±0.029	0.093±0.011	1.057±0.023	0.989±0.255	1.067±0.079	1.242±0.167	1.091±0.113
		10	0.301±0.008	0.246±0.090	0.221±0.039	0.240±0.049	0.105±0.018	2.015±0.300	2.905±0.772	1.737±0.076	1.818±0.362	1.688±0.149
		100	0.289±0.008	0.277±0.093	0.234±0.040	0.254±0.049	0.115±0.022	1.936±0.289	2.929±1.111	1.612±0.009	1.746±0.073	1.920±0.215
		1000	0.431±0.004	0.336±0.126	0.270±0.067	0.278±0.058	0.138±0.041	2.867±0.355	4.359±1.367	2.528±0.032	2.227±0.095	3.051±0.392
	Ca (800 uM Mn)
		0.001	1.590±0.021	3.151±0.023	1.295±0.018	1.222±0.015	0.690±0.004	1.000±0.000	1.000±0.000	1.000±0.000	1.000±0.000	1.000±0.000
		0.01	1.472±0.142	3.053±0.168	1.226±0.077	1.177±0.052	0.668±0.039	0.925±0.055	0.937±0.061	0.891±0.050	0.927±0.035	0.933±0.066
		0.1	1.311±0.073	2.881±0.226	1.206±0.074	1.116±0.078	0.627±0.053	0.824±0.025	0.805±0.022	0.901±0.032	0.813±0.023	0.790±0.026
		10	1.381±0.041	2.823±0.211	1.209±0.066	1.095±0.073	0.626±0.048	0.869±0.027	0.841±0.030	0.942±0.039	0.845±0.005	0.904±0.045
		100	1.498±0.042	2.832±0.191	1.226±0.067	1.106±0.067	0.636±0.045	0.942±0.010	0.911±0.010	0.998±0.023	0.942±0.007	0.980±0.012
		1000	1.529±0.005	2.850±0.177	1.244±0.068	1.112±0.062	0.649±0.046	0.962±0.011	0.932±0.011	1.028±0.007	0.933±0.020	1.029±0.005
Klenow exo-
	Mn
		75	0.544±0.018	0.167±0.002	1.023±0.038	0.444±0.014	0.544±0.000	1.000±0.000	1.000±0.000	1.000±0.000	1.000±0.000	1.000±0.000
		200	0.676±0.013	0.266±0.070	1.007±0.030	0.477±0.027	0.689±0.103	1.243±0.046	2.189±0.010	0.973±0.048	1.154±0.061	1.536±0.021
		400	0.860±0.052	0.354±0.106	0.999±0.066	0.533±0.060	0.888±0.216	1.579±0.031	3.169±0.213	0.955±0.066	1.452±0.016	2.367±0.002
		800	1.004±0.013	0.423±0.126	1.030±0.070	0.575±0.074	1.056±0.279	1.847±0.060	3.783±0.227	1.105±0.067	1.581±0.015	2.866±0.105
	Mg
		1000	0.472±0.008	0.097±0.004	0.981±0.022	0.380±0.012	0.428±0.016	1.000±0.000	1.000±0.000	1.000±0.000	1.000±0.000	1.000±0.000
		5000	0.429±0.012	0.097±0.003	0.920±0.046	0.390±0.020	0.396±0.027	0.910±0.007	1.001±0.026	0.875±0.018	1.057±0.095	0.849±0.007
		7000	0.393±0.005	0.099±0.007	0.853±0.077	0.401±0.021	0.373±0.032	0.834±0.002	1.047±0.067	0.733±0.002	1.119±0.066	0.767±0.037
	Ca (200 uM Mg)
		0.001	0.609±0.014	0.159±0.000	1.212±0.028	0.506±0.007	0.558±0.020	1.000±0.000	1.000±0.000	1.000±0.000	1.000±0.000	1.000±0.000
		0.01	0.596±0.003	0.153±0.005	1.245±0.043	0.460±0.038	0.552±0.015	0.979±0.013	0.920±0.007	1.053±0.011	0.817±0.044	0.981±0.043
		0.1	0.613±0.033	0.147±0.008	1.266±0.061	0.462±0.031	0.549±0.013	1.008±0.055	0.846±0.038	1.083±0.089	0.920±0.009	0.977±0.048
		10	0.621±0.017	0.139±0.012	1.286±0.060	0.463±0.028	0.550±0.012	1.020±0.002	0.727±0.020	1.111±0.000	0.922±0.037	0.997±0.034
		100	0.581±0.001	0.134±0.013	1.278±0.055	0.459±0.027	0.544±0.013	0.954±0.015	0.727±0.046	1.027±0.030	0.877±0.047	0.936±0.031
		1000	0.479±0.013	0.129±0.014	1.231±0.089	0.449±0.032	0.523±0.037	0.786±0.002	0.651±0.010	0.825±0.007	0.788±0.068	0.744±0.035
	Ca (1000 uM Mg)
		0.001	0.484±0.010	0.108±0.003	1.022±0.003	0.413±0.017	0.393±0.010	1.000±0.000	1.000±0.000	1.000±0.000	1.000±0.000	1.000±0.000
		0.01	0.474±0.023	0.110±0.011	1.008±0.037	0.404±0.019	0.395±0.014	0.981±0.047	1.047±0.111	0.971±0.052	0.956±0.003	1.011±0.070
		0.1	0.475±0.043	0.108±0.011	1.012±0.051	0.398±0.018	0.393±0.020	0.980±0.049	0.957±0.129	0.999±0.066	0.936±0.005	0.989±0.043
		10	0.508±0.057	0.101±0.013	1.027±0.074	0.406±0.019	0.408±0.040	1.052±0.098	0.745±0.077	1.049±0.115	1.038±0.018	1.158±0.192
		100	0.533±0.011	0.099±0.012	1.059±0.082	0.406±0.017	0.415±0.037	1.101±0.032	0.873±0.083	1.162±0.039	0.986±0.026	1.129±0.051
		1000	0.585±0.013	0.103±0.013	1.087±0.087	0.419±0.026	0.429±0.042	1.208±0.002	1.156±0.065	1.200±0.015	1.177±0.053	1.279±0.009
	Ca (7000 uM Mg)
		0.001	0.426±0.008	0.110±0.005	0.807±0.014	0.406±0.005	0.382±0.000	1.000±0.000	1.000±0.000	1.000±0.000	1.000±0.000	1.000±0.000
		0.01	0.404±0.002	0.104±0.009	0.804±0.013	0.371±0.037	0.382±0.017	0.948±0.017	0.903±0.126	0.994±0.030	0.823±0.082	0.998±0.061
		0.1	0.426±0.025	0.107±0.010	0.819±0.028	0.375±0.031	0.374±0.017	1.001±0.056	1.033±0.155	1.054±0.064	0.946±0.036	0.941±0.032
		10	0.354±0.020	0.109±0.009	0.766±0.077	0.372±0.044	0.364±0.034	0.832±0.045	1.048±0.074	0.753±0.096	0.887±0.157	0.875±0.146
		100	0.370±0.002	0.114±0.022	0.759±0.071	0.362±0.045	0.351±0.038	0.869±0.009	1.174±0.327	0.906±0.019	0.793±0.106	0.775±0.064
		1000	0.402±0.012	0.111±0.020	0.766±0.067	0.360±0.041	0.351±0.035	0.942±0.007	0.920±0.053	0.995±0.021	0.869±0.038	0.917±0.041
	Ca (75 uM Mn)
		0.001	0.565±0.013	0.181±0.014	1.092±0.016	0.400±0.002	0.587±0.010	1.000±0.000	1.000±0.000	1.000±0.000	1.000±0.000	1.000±0.000
		0.01	0.563±0.041	0.183±0.014	1.075±0.041	0.429±0.030	0.570±0.019	0.995±0.034	1.016±0.005	0.967±0.035	1.146±0.081	0.941±0.016
		0.1	0.579±0.021	0.175±0.014	1.094±0.045	0.437±0.026	0.570±0.016	1.027±0.044	0.897±0.097	1.039±0.053	1.132±0.020	0.975±0.023
		10	0.531±0.012	0.174±0.012	1.075±0.048	0.436±0.023	0.554±0.024	0.941±0.031	0.935±0.046	0.932±0.039	1.082±0.015	0.865±0.022
		100	0.569±0.001	0.159±0.026	1.091±0.049	0.441±0.026	0.555±0.021	1.007±0.015	0.543±0.110	1.059±0.012	1.150±0.070	0.948±0.012
		1000	0.471±0.005	0.164±0.025	1.052±0.076	0.435±0.025	0.534±0.038	0.834±0.007	1.044±0.045	0.787±0.010	1.011±0.000	0.738±0.003
	Ca (200 uM Mn)
		0.001	0.695±0.011	0.387±0.033	1.024±0.004	0.516±0.004	0.852±0.011	1.000±0.000	1.000±0.000	1.000±0.000	1.000±0.000	1.000±0.000
		0.01	0.673±0.028	0.343±0.039	1.041±0.024	0.492±0.017	0.860±0.035	0.969±0.039	0.786±0.078	1.033±0.033	0.906±0.002	1.017±0.043
		0.1	0.617±0.021	0.327±0.036	1.034±0.022	0.476±0.034	0.810±0.060	0.889±0.031	0.775±0.045	0.995±0.003	0.859±0.095	0.834±0.024
		10	0.699±0.044	0.338±0.034	1.029±0.021	0.486±0.039	0.831±0.072	1.007±0.056	0.976±0.103	0.990±0.011	1.003±0.096	1.046±0.088
		100	0.651±0.021	0.347±0.035	1.022±0.021	0.479±0.037	0.821±0.068	0.936±0.012	0.983±0.004	0.971±0.000	0.873±0.013	0.914±0.046
		1000	0.551±0.009	0.339±0.034	0.987±0.059	0.473±0.035	0.792±0.077	0.793±0.000	0.785±0.051	0.794±0.015	0.859±0.022	0.760±0.019
	Ca (800 uM Mn)
		0.001	1.053±0.004	0.760±0.002	1.232±0.017	0.707±0.009	1.512±0.017	1.000±0.000	1.000±0.000	1.000±0.000	1.000±0.000	1.000±0.000
		0.01	1.069±0.098	0.794±0.054	1.243±0.055	0.715±0.047	1.491±0.052	1.016±0.069	1.092±0.094	1.016±0.048	1.024±0.106	0.974±0.056
		0.1	1.031±0.005	0.765±0.056	1.232±0.048	0.717±0.044	1.490±0.042	0.979±0.001	0.928±0.037	0.983±0.029	1.021±0.064	0.983±0.011
		10	1.028±0.001	0.753±0.053	1.215±0.047	0.717±0.042	1.495±0.037	0.977±0.002	0.944±0.040	0.946±0.026	1.017±0.065	1.001±0.017
		100	0.945±0.001	0.731±0.058	1.187±0.058	0.700±0.045	1.482±0.038	0.898±0.003	0.844±0.034	0.874±0.024	0.896±0.007	0.946±0.014
		1000	0.865±0.005	0.721±0.055	1.152±0.080	0.681±0.053	1.440±0.076	0.822±0.001	0.889±0.014	0.792±0.054	0.828±0.051	0.812±0.010
Lastrun: 06-Jun-2012 14:45:48
