# Supplementary material for: Measuring Cation Dependent DNA Polymerase Fidelity Landscapes by Deep Sequencing
Source: PLoS One. 2012 Aug 22;7(8):e43876. doi: 10.1371/journal.pone.0043876 (PMC3425509; doi:10.1371/journal.pone.0043876)
Supplement: Table S2 — Base-Transition Probabilities. The incorporation rate of each dNTP opposite each template base, for all conditions studied. (XLS) [file pone.0043876.s006.xls]

## Sheet: TableS2120606
Enzyme	Cation	Concentration (uM)	Template Base	Incorporation Rate ± SEM (%)
				A	C	G	T
Dpo4	Mn
		75
			T	99.942±0.005	0.006±0.003	0.036±0.002	0.017±0.000
			G	0.024±0.003	99.908±0.013	0.014±0.005	0.054±0.005
			C	0.103±0.004	0.016±0.000	99.843±0.001	0.038±0.002
			A	0.009±0.001	0.023±0.001	0.006±0.002	99.962±0.002
		400
			T	98.445±0.015	0.273±0.004	0.919±0.008	0.362±0.011
			G	0.246±0.017	99.288±0.031	0.125±0.002	0.340±0.015
			C	0.392±0.029	0.127±0.024	99.268±0.064	0.213±0.011
			A	0.169±0.015	0.146±0.014	0.045±0.000	99.639±0.030
		800
			T	97.102±0.071	0.477±0.019	1.792±0.050	0.629±0.002
			G	0.373±0.010	98.713±0.023	0.222±0.002	0.692±0.011
			C	0.598±0.004	0.198±0.015	98.867±0.000	0.337±0.012
			A	0.309±0.010	0.228±0.005	0.099±0.004	99.364±0.011
	Mg
		1000
			T	99.901±0.007	0.009±0.001	0.057±0.005	0.033±0.004
			G	0.042±0.011	99.880±0.006	0.024±0.000	0.054±0.005
			C	0.127±0.011	0.017±0.003	99.814±0.008	0.042±0.006
			A	0.027±0.001	0.038±0.005	0.014±0.001	99.920±0.007
		5000
			T	99.819±0.007	0.021±0.004	0.124±0.000	0.036±0.004
			G	0.067±0.001	99.822±0.011	0.040±0.003	0.071±0.007
			C	0.117±0.002	0.018±0.002	99.822±0.003	0.044±0.002
			A	0.053±0.003	0.045±0.002	0.025±0.002	99.876±0.002
		7000
			T	99.811±0.007	0.024±0.008	0.127±0.002	0.039±0.002
			G	0.063±0.009	99.821±0.014	0.040±0.005	0.076±0.000
			C	0.123±0.010	0.021±0.000	99.810±0.010	0.047±0.000
			A	0.054±0.006	0.054±0.000	0.028±0.001	99.864±0.007
	Ca (200 uM Mg)
		0.001
			T	99.910±0.015	0.006±0.006	0.045±0.020	0.039±0.001
			G	0.027±0.001	99.918±0.002	0.007±0.007	0.048±0.008
			C	0.091±0.044	0.000±0.000	99.887±0.043	0.023±0.000
			A	0.010±0.003	0.013±0.013	0.007±0.000	99.969±0.017
		0.01
			T	99.957±0.043	0.000±0.000	0.000±0.000	0.043±0.043
			G	0.000±0.000	99.977±0.023	0.000±0.000	0.023±0.023
			C	0.098±0.021	0.000±0.000	99.902±0.021	0.000±0.000
			A	0.012±0.012	0.018±0.018	0.012±0.012	99.959±0.005
		0.1
			T	99.851±0.149	0.000±0.000	0.000±0.000	0.149±0.149
			G	0.000±0.000	100.000±0.000	0.000±0.000	0.000±0.000
			C	0.000±0.000	0.000±0.000	100.000±0.000	0.000±0.000
			A	0.079±0.079	0.000±0.000	0.079±0.079	99.841±0.159
		10
			T	99.882±0.118	0.000±0.000	0.118±0.118	0.000±0.000
			G	0.000±0.000	99.969±0.031	0.031±0.031	0.000±0.000
			C	0.105±0.105	0.000±0.000	99.895±0.105	0.000±0.000
			A	0.000±0.000	0.047±0.047	0.000±0.000	99.953±0.047
		100
			T	100.000±0.000	0.000±0.000	0.000±0.000	0.000±0.000
			G	0.000±0.000	100.000±0.000	0.000±0.000	0.000±0.000
			C	0.000±0.000	0.000±0.000	100.000±0.000	0.000±0.000
			A	0.000±0.000	0.000±0.000	0.000±0.000	100.000±0.000
		1000
			T	99.915±0.001	0.011±0.003	0.048±0.000	0.026±0.004
			G	0.049±0.002	99.874±0.003	0.026±0.006	0.052±0.002
			C	0.100±0.012	0.016±0.000	99.847±0.014	0.037±0.002
			A	0.030±0.001	0.034±0.003	0.009±0.001	99.927±0.001
	Ca (1000 uM Mg)
		0.001
			T	99.902±0.007	0.011±0.002	0.054±0.003	0.032±0.006
			G	0.045±0.004	99.880±0.005	0.026±0.001	0.049±0.001
			C	0.121±0.001	0.011±0.002	99.832±0.005	0.036±0.006
			A	0.025±0.001	0.035±0.001	0.013±0.001	99.927±0.002
		0.01
			T	99.914±0.000	0.003±0.002	0.057±0.003	0.026±0.005
			G	0.049±0.002	99.859±0.031	0.031±0.010	0.062±0.018
			C	0.097±0.001	0.011±0.006	99.850±0.009	0.041±0.015
			A	0.027±0.000	0.030±0.004	0.012±0.001	99.930±0.004
		0.1
			T	99.909±0.010	0.009±0.000	0.046±0.005	0.036±0.005
			G	0.052±0.001	99.868±0.009	0.016±0.002	0.063±0.007
			C	0.113±0.003	0.011±0.002	99.832±0.011	0.044±0.013
			A	0.025±0.003	0.039±0.004	0.013±0.002	99.922±0.009
		10
			T	99.928±0.021	0.007±0.000	0.044±0.014	0.021±0.007
			G	0.036±0.004	99.885±0.004	0.017±0.002	0.062±0.002
			C	0.110±0.006	0.022±0.003	99.834±0.018	0.035±0.027
			A	0.020±0.002	0.034±0.003	0.010±0.001	99.936±0.006
		100
			T	99.927±0.016	0.007±0.002	0.047±0.015	0.019±0.001
			G	0.033±0.002	99.902±0.006	0.023±0.004	0.042±0.004
			C	0.110±0.009	0.016±0.004	99.845±0.001	0.030±0.006
			A	0.026±0.001	0.037±0.001	0.008±0.001	99.928±0.001
		1000
			T	99.975±0.025	0.000±0.000	0.025±0.025	0.000±0.000
			G	0.027±0.027	99.947±0.053	0.000±0.000	0.027±0.027
			C	0.044±0.044	0.000±0.000	99.956±0.044	0.000±0.000
			A	0.000±0.000	0.088±0.088	0.000±0.000	99.912±0.088
	Ca (7000 uM Mg)
		0.001
			T	99.798±0.023	0.022±0.002	0.144±0.022	0.036±0.001
			G	0.069±0.015	99.820±0.024	0.034±0.004	0.076±0.004
			C	0.124±0.005	0.018±0.004	99.815±0.005	0.044±0.006
			A	0.060±0.007	0.052±0.001	0.031±0.006	99.857±0.013
		0.01
			T	99.803±0.001	0.025±0.002	0.134±0.003	0.038±0.006
			G	0.067±0.004	99.822±0.001	0.043±0.004	0.067±0.001
			C	0.119±0.015	0.020±0.000	99.820±0.010	0.042±0.005
			A	0.057±0.001	0.049±0.003	0.028±0.002	99.866±0.001
		0.1
			T	99.807±0.010	0.024±0.003	0.129±0.007	0.041±0.001
			G	0.068±0.011	99.820±0.012	0.040±0.002	0.072±0.000
			C	0.125±0.003	0.023±0.001	99.811±0.009	0.042±0.005
			A	0.063±0.001	0.052±0.000	0.029±0.001	99.856±0.002
		10
			T	99.817±0.001	0.018±0.002	0.131±0.000	0.034±0.002
			G	0.068±0.010	99.828±0.001	0.034±0.001	0.070±0.007
			C	0.122±0.015	0.015±0.002	99.824±0.020	0.038±0.007
			A	0.054±0.008	0.046±0.001	0.026±0.002	99.874±0.011
		100
			T	99.816±0.000	0.019±0.001	0.129±0.002	0.037±0.002
			G	0.066±0.003	99.820±0.002	0.038±0.003	0.075±0.003
			C	0.125±0.001	0.014±0.003	99.817±0.001	0.044±0.004
			A	0.048±0.000	0.047±0.007	0.028±0.004	99.877±0.002
		1000
			T	99.898±0.010	0.004±0.000	0.079±0.000	0.019±0.011
			G	0.026±0.000	99.902±0.005	0.014±0.004	0.058±0.000
			C	0.099±0.000	0.012±0.006	99.862±0.001	0.028±0.005
			A	0.027±0.003	0.034±0.001	0.011±0.005	99.929±0.008
	Ca (75 uM Mn)
		0.001
			T	99.954±0.014	0.004±0.001	0.025±0.007	0.017±0.006
			G	0.026±0.004	99.907±0.000	0.013±0.001	0.054±0.005
			C	0.083±0.001	0.014±0.006	99.875±0.011	0.028±0.004
			A	0.013±0.006	0.023±0.007	0.007±0.001	99.956±0.014
		0.01
			T	99.941±0.013	0.008±0.002	0.037±0.009	0.013±0.002
			G	0.040±0.004	99.924±0.022	0.008±0.002	0.028±0.016
			C	0.100±0.019	0.009±0.009	99.872±0.027	0.019±0.001
			A	0.009±0.000	0.030±0.006	0.007±0.001	99.954±0.005
		0.1
			T	99.922±0.011	0.000±0.000	0.060±0.007	0.018±0.004
			G	0.015±0.001	99.946±0.025	0.000±0.000	0.039±0.025
			C	0.087±0.008	0.007±0.007	99.881±0.000	0.025±0.001
			A	0.015±0.008	0.031±0.009	0.013±0.001	99.941±0.016
		10
			T	99.938±0.010	0.009±0.009	0.038±0.003	0.015±0.015
			G	0.051±0.004	99.892±0.032	0.029±0.018	0.029±0.018
			C	0.130±0.052	0.016±0.016	99.828±0.047	0.026±0.010
			A	0.011±0.011	0.018±0.009	0.014±0.014	99.957±0.034
		100
			T	100.000±0.000	0.000±0.000	0.000±0.000	0.000±0.000
			G	0.000±0.000	99.966±0.034	0.000±0.000	0.034±0.034
			C	0.057±0.057	0.000±0.000	99.885±0.115	0.057±0.057
			A	0.017±0.017	0.033±0.033	0.000±0.000	99.949±0.016
		1000
			T	99.905±0.004	0.006±0.006	0.069±0.002	0.021±0.013
			G	0.018±0.005	99.892±0.014	0.031±0.007	0.059±0.012
			C	0.086±0.047	0.020±0.001	99.855±0.066	0.038±0.018
			A	0.032±0.003	0.022±0.004	0.012±0.000	99.934±0.001
	Ca (200 uM Mn)
		0.001
			T	99.820±0.080	0.029±0.021	0.099±0.051	0.052±0.008
			G	0.062±0.002	99.822±0.007	0.029±0.003	0.087±0.002
			C	0.106±0.027	0.033±0.004	99.822±0.008	0.040±0.024
			A	0.028±0.002	0.047±0.013	0.010±0.003	99.915±0.019
		0.01
			T	99.783±0.075	0.042±0.015	0.127±0.043	0.048±0.017
			G	0.073±0.030	99.791±0.029	0.033±0.005	0.102±0.006
			C	0.153±0.008	0.044±0.001	99.763±0.019	0.040±0.010
			A	0.048±0.001	0.049±0.008	0.009±0.004	99.894±0.011
		0.1
			T	99.851±0.014	0.030±0.014	0.073±0.000	0.046±0.000
			G	0.074±0.010	99.809±0.028	0.033±0.008	0.083±0.026
			C	0.124±0.016	0.039±0.007	99.777±0.052	0.060±0.028
			A	0.033±0.009	0.042±0.009	0.015±0.007	99.910±0.007
		10
			T	99.564±0.036	0.075±0.009	0.255±0.002	0.106±0.029
			G	0.118±0.016	99.692±0.006	0.050±0.011	0.141±0.012
			C	0.216±0.054	0.032±0.000	99.680±0.077	0.072±0.023
			A	0.061±0.001	0.067±0.012	0.011±0.003	99.861±0.014
		100
			T	99.598±0.048	0.091±0.017	0.226±0.021	0.085±0.010
			G	0.138±0.009	99.713±0.010	0.049±0.005	0.100±0.005
			C	0.180±0.000	0.041±0.004	99.689±0.005	0.090±0.000
			A	0.080±0.017	0.064±0.005	0.014±0.001	99.843±0.010
		1000
			T	99.370±0.001	0.108±0.020	0.393±0.023	0.128±0.002
			G	0.174±0.002	99.551±0.010	0.072±0.011	0.204±0.002
			C	0.237±0.001	0.043±0.001	99.604±0.007	0.117±0.006
			A	0.133±0.010	0.087±0.003	0.028±0.004	99.751±0.010
	Ca (800 uM Mn)
		0.001
			T	96.849±0.033	0.519±0.026	1.955±0.022	0.677±0.029
			G	0.332±0.020	98.705±0.026	0.233±0.001	0.730±0.007
			C	0.650±0.025	0.197±0.036	98.778±0.021	0.375±0.040
			A	0.338±0.022	0.258±0.002	0.095±0.014	99.310±0.006
		0.01
			T	97.045±0.304	0.427±0.046	1.845±0.190	0.683±0.068
			G	0.337±0.039	98.844±0.115	0.182±0.015	0.637±0.092
			C	0.638±0.068	0.187±0.002	98.867±0.080	0.308±0.010
			A	0.327±0.018	0.244±0.038	0.074±0.014	99.355±0.070
		0.1
			T	97.463±0.125	0.425±0.037	1.575±0.055	0.537±0.033
			G	0.347±0.058	98.832±0.082	0.171±0.021	0.649±0.002
			C	0.529±0.003	0.191±0.017	99.006±0.057	0.275±0.038
			A	0.276±0.016	0.203±0.008	0.067±0.006	99.454±0.030
		10
			T	97.351±0.105	0.386±0.003	1.696±0.103	0.567±0.006
			G	0.340±0.019	98.782±0.047	0.193±0.007	0.686±0.036
			C	0.588±0.003	0.165±0.027	98.968±0.027	0.279±0.003
			A	0.302±0.014	0.239±0.021	0.084±0.003	99.376±0.038
		100
			T	97.129±0.073	0.483±0.019	1.755±0.029	0.633±0.025
			G	0.356±0.031	98.706±0.069	0.249±0.023	0.688±0.061
			C	0.607±0.010	0.193±0.021	98.849±0.008	0.350±0.019
			A	0.321±0.029	0.264±0.009	0.092±0.002	99.323±0.018
		1000
			T	97.064±0.021	0.459±0.024	1.855±0.021	0.622±0.018
			G	0.349±0.031	98.668±0.015	0.207±0.011	0.776±0.035
			C	0.642±0.008	0.154±0.016	98.861±0.014	0.344±0.010
			A	0.369±0.014	0.244±0.018	0.097±0.005	99.290±0.001
Klenow exo-	Mn
		75
			T	99.833±0.003	0.011±0.000	0.125±0.007	0.031±0.004
			G	0.726±0.021	98.977±0.054	0.228±0.026	0.068±0.008
			C	0.285±0.019	0.018±0.000	99.556±0.020	0.141±0.001
			A	0.459±0.004	0.036±0.005	0.049±0.002	99.456±0.000
		400
			T	99.471±0.040	0.010±0.010	0.450±0.040	0.069±0.010
			G	0.543±0.084	99.018±0.148	0.251±0.042	0.188±0.021
			C	0.383±0.035	0.017±0.017	99.356±0.019	0.244±0.034
			A	1.062±0.024	0.089±0.026	0.136±0.000	98.713±0.003
		800
			T	99.369±0.042	0.054±0.004	0.487±0.047	0.090±0.001
			G	0.656±0.027	98.875±0.037	0.286±0.006	0.183±0.003
			C	0.462±0.049	0.035±0.009	99.299±0.021	0.203±0.018
			A	1.280±0.042	0.122±0.024	0.156±0.013	98.442±0.080
	Mg
		1000
			T	99.903±0.006	0.010±0.003	0.062±0.001	0.025±0.010
			G	0.691±0.025	99.019±0.031	0.235±0.002	0.056±0.004
			C	0.227±0.019	0.012±0.000	99.620±0.017	0.142±0.001
			A	0.348±0.015	0.032±0.002	0.048±0.006	99.572±0.023
		5000
			T	99.903±0.002	0.006±0.000	0.061±0.005	0.030±0.003
			G	0.598±0.010	99.142±0.002	0.205±0.010	0.054±0.002
			C	0.236±0.023	0.019±0.003	99.601±0.033	0.145±0.007
			A	0.290±0.010	0.030±0.002	0.044±0.002	99.637±0.015
		7000
			T	99.898±0.015	0.011±0.001	0.057±0.006	0.034±0.010
			G	0.484±0.040	99.281±0.025	0.161±0.014	0.074±0.001
			C	0.262±0.016	0.014±0.002	99.576±0.016	0.148±0.003
			A	0.251±0.001	0.031±0.003	0.045±0.001	99.673±0.005
	Ca (200 uM Mg)
		0.001
			T	99.841±0.000	0.007±0.002	0.122±0.007	0.030±0.005
			G	0.833±0.027	98.788±0.039	0.310±0.016	0.070±0.003
			C	0.335±0.036	0.008±0.000	99.494±0.010	0.163±0.027
			A	0.456±0.021	0.046±0.013	0.056±0.006	99.442±0.028
		0.01
			T	99.854±0.002	0.022±0.002	0.098±0.003	0.027±0.002
			G	0.908±0.055	98.722±0.061	0.297±0.003	0.073±0.003
			C	0.257±0.002	0.013±0.003	99.586±0.039	0.145±0.034
			A	0.440±0.004	0.040±0.001	0.065±0.003	99.454±0.007
		0.1
			T	99.865±0.008	0.019±0.002	0.091±0.013	0.024±0.006
			G	0.909±0.064	98.692±0.110	0.334±0.039	0.065±0.007
			C	0.311±0.014	0.012±0.003	99.535±0.003	0.142±0.008
			A	0.458±0.014	0.036±0.007	0.049±0.003	99.457±0.011
		10
			T	99.884±0.004	0.013±0.007	0.078±0.004	0.025±0.001
			G	0.970±0.002	98.653±0.043	0.309±0.038	0.067±0.004
			C	0.310±0.011	0.007±0.001	99.534±0.017	0.149±0.005
			A	0.467±0.003	0.031±0.007	0.056±0.003	99.445±0.001
		100
			T	99.884±0.010	0.008±0.000	0.081±0.009	0.026±0.002
			G	0.901±0.003	98.757±0.012	0.287±0.017	0.056±0.003
			C	0.295±0.018	0.011±0.000	99.557±0.025	0.137±0.006
			A	0.433±0.001	0.035±0.002	0.054±0.002	99.479±0.001
		1000
			T	99.897±0.002	0.010±0.002	0.067±0.001	0.027±0.002
			G	0.736±0.013	98.999±0.021	0.212±0.007	0.053±0.002
			C	0.241±0.034	0.012±0.001	99.602±0.041	0.145±0.008
			A	0.341±0.008	0.027±0.001	0.046±0.001	99.586±0.007
	Ca (1000 uM Mg)
		0.001
			T	99.892±0.004	0.011±0.000	0.071±0.000	0.026±0.004
			G	0.731±0.008	98.978±0.004	0.238±0.003	0.053±0.006
			C	0.265±0.032	0.015±0.000	99.587±0.025	0.133±0.007
			A	0.322±0.012	0.031±0.000	0.040±0.003	99.607±0.015
		0.01
			T	99.887±0.021	0.010±0.003	0.078±0.021	0.025±0.003
			G	0.725±0.083	99.007±0.071	0.215±0.001	0.053±0.010
			C	0.251±0.018	0.015±0.012	99.605±0.025	0.129±0.005
			A	0.318±0.019	0.037±0.000	0.041±0.004	99.604±0.024
		0.1
			T	99.898±0.016	0.009±0.003	0.064±0.014	0.030±0.001
			G	0.738±0.082	98.979±0.099	0.219±0.011	0.064±0.007
			C	0.250±0.019	0.012±0.005	99.614±0.020	0.125±0.006
			A	0.318±0.034	0.031±0.001	0.041±0.004	99.610±0.039
		10
			T	99.920±0.009	0.010±0.003	0.050±0.011	0.020±0.006
			G	0.807±0.144	98.928±0.161	0.197±0.004	0.069±0.021
			C	0.308±0.013	0.016±0.007	99.572±0.015	0.103±0.035
			A	0.377±0.085	0.033±0.002	0.041±0.007	99.549±0.089
		100
			T	99.907±0.009	0.011±0.001	0.058±0.011	0.024±0.001
			G	0.907±0.012	98.812±0.051	0.221±0.032	0.060±0.008
			C	0.262±0.030	0.008±0.001	99.594±0.009	0.136±0.022
			A	0.366±0.012	0.032±0.002	0.045±0.002	99.557±0.012
		1000
			T	99.876±0.005	0.014±0.000	0.090±0.013	0.020±0.008
			G	0.906±0.012	98.773±0.027	0.267±0.027	0.054±0.012
			C	0.317±0.006	0.008±0.005	99.516±0.002	0.159±0.009
			A	0.419±0.027	0.026±0.002	0.058±0.001	99.497±0.024
	Ca (7000 uM Mg)
		0.001
			T	99.890±0.007	0.008±0.001	0.069±0.006	0.033±0.002
			G	0.529±0.016	99.193±0.020	0.220±0.012	0.058±0.008
			C	0.254±0.024	0.008±0.008	99.594±0.007	0.144±0.009
			A	0.295±0.006	0.031±0.003	0.057±0.003	99.618±0.000
		0.01
			T	99.902±0.014	0.009±0.000	0.067±0.008	0.022±0.006
			G	0.547±0.011	99.198±0.015	0.183±0.010	0.072±0.006
			C	0.219±0.042	0.012±0.007	99.665±0.053	0.104±0.004
			A	0.299±0.029	0.032±0.005	0.051±0.001	99.619±0.033
		0.1
			T	99.888±0.017	0.008±0.000	0.080±0.018	0.024±0.001
			G	0.568±0.027	99.151±0.052	0.211±0.023	0.070±0.001
			C	0.220±0.024	0.012±0.002	99.616±0.014	0.152±0.036
			A	0.278±0.009	0.036±0.000	0.046±0.009	99.640±0.018
		10
			T	99.885±0.004	0.030±0.030	0.037±0.037	0.048±0.011
			G	0.384±0.030	99.395±0.094	0.166±0.088	0.055±0.023
			C	0.264±0.002	0.000±0.000	99.638±0.097	0.098±0.098
			A	0.317±0.081	0.018±0.002	0.000±0.000	99.665±0.079
		100
			T	99.867±0.059	0.013±0.008	0.083±0.023	0.037±0.027
			G	0.451±0.020	99.268±0.040	0.213±0.036	0.067±0.023
			C	0.134±0.096	0.019±0.019	99.679±0.056	0.168±0.021
			A	0.240±0.025	0.010±0.010	0.046±0.001	99.704±0.035
		1000
			T	99.899±0.002	0.008±0.002	0.067±0.002	0.026±0.002
			G	0.567±0.054	99.197±0.044	0.184±0.012	0.052±0.002
			C	0.206±0.002	0.010±0.004	99.647±0.016	0.136±0.015
			A	0.279±0.019	0.032±0.001	0.039±0.003	99.649±0.022
	Ca (75 uM Mn)
		0.001
			T	99.819±0.020	0.013±0.000	0.135±0.014	0.033±0.006
			G	0.773±0.027	98.908±0.022	0.251±0.006	0.069±0.001
			C	0.277±0.002	0.013±0.000	99.600±0.002	0.110±0.001
			A	0.479±0.027	0.046±0.003	0.062±0.010	99.413±0.014
		0.01
			T	99.816±0.019	0.018±0.004	0.127±0.009	0.039±0.007
			G	0.745±0.071	98.942±0.075	0.251±0.009	0.061±0.005
			C	0.309±0.031	0.016±0.001	99.542±0.043	0.133±0.011
			A	0.449±0.015	0.040±0.001	0.064±0.010	99.448±0.027
		0.1
			T	99.840±0.007	0.014±0.006	0.119±0.002	0.028±0.004
			G	0.797±0.061	98.867±0.058	0.264±0.008	0.072±0.012
			C	0.303±0.013	0.015±0.001	99.547±0.014	0.135±0.000
			A	0.468±0.005	0.035±0.002	0.068±0.002	99.429±0.005
		10
			T	99.832±0.007	0.012±0.001	0.125±0.007	0.031±0.001
			G	0.748±0.027	98.983±0.039	0.202±0.011	0.067±0.001
			C	0.282±0.010	0.018±0.004	99.567±0.011	0.134±0.005
			A	0.422±0.010	0.036±0.004	0.049±0.000	99.493±0.006
		100
			T	99.898±0.039	0.008±0.008	0.080±0.027	0.014±0.004
			G	0.836±0.031	98.844±0.005	0.262±0.040	0.058±0.014
			C	0.336±0.037	0.000±0.000	99.539±0.042	0.125±0.005
			A	0.476±0.005	0.029±0.001	0.052±0.007	99.444±0.003
		1000
			T	99.812±0.009	0.017±0.001	0.134±0.011	0.038±0.001
			G	0.568±0.014	99.141±0.002	0.225±0.019	0.066±0.007
			C	0.262±0.015	0.008±0.008	99.595±0.002	0.135±0.005
			A	0.348±0.014	0.035±0.000	0.050±0.001	99.567±0.013
	Ca (200 uM Mn)
		0.001
			T	99.613±0.047	0.031±0.010	0.293±0.022	0.063±0.015
			G	0.651±0.005	98.976±0.005	0.264±0.002	0.109±0.008
			C	0.321±0.016	0.011±0.011	99.484±0.006	0.184±0.010
			A	0.688±0.028	0.074±0.006	0.090±0.006	99.148±0.016
		0.01
			T	99.701±0.006	0.015±0.007	0.234±0.006	0.049±0.007
			G	0.693±0.043	98.942±0.043	0.281±0.011	0.083±0.011
			C	0.329±0.013	0.022±0.007	99.532±0.004	0.117±0.024
			A	0.717±0.032	0.077±0.020	0.074±0.016	99.132±0.068
		0.1
			T	99.703±0.012	0.021±0.002	0.223±0.001	0.052±0.009
			G	0.657±0.003	98.981±0.010	0.250±0.001	0.113±0.008
			C	0.255±0.043	0.038±0.003	99.557±0.064	0.149±0.025
			A	0.584±0.038	0.056±0.006	0.071±0.002	99.289±0.042
		10
			T	99.629±0.011	0.031±0.011	0.290±0.014	0.050±0.014
			G	0.628±0.016	98.986±0.021	0.271±0.005	0.114±0.000
			C	0.321±0.040	0.023±0.007	99.483±0.064	0.173±0.018
			A	0.744±0.097	0.067±0.011	0.083±0.016	99.106±0.123
		100
			T	99.620±0.044	0.029±0.005	0.304±0.028	0.047±0.011
			G	0.634±0.035	99.005±0.005	0.248±0.024	0.113±0.016
			C	0.285±0.006	0.020±0.001	99.549±0.004	0.146±0.003
			A	0.656±0.028	0.059±0.008	0.063±0.005	99.222±0.041
		1000
			T	99.700±0.009	0.022±0.004	0.232±0.014	0.046±0.001
			G	0.494±0.017	99.187±0.026	0.225±0.007	0.094±0.002
			C	0.268±0.003	0.018±0.006	99.557±0.011	0.157±0.008
			A	0.539±0.006	0.048±0.005	0.060±0.000	99.353±0.011
	Ca (800 uM Mn)
		0.001
			T	99.240±0.003	0.068±0.000	0.562±0.004	0.130±0.000
			G	0.681±0.010	98.768±0.023	0.351±0.031	0.200±0.017
			C	0.431±0.026	0.031±0.011	99.293±0.012	0.245±0.002
			A	1.254±0.020	0.085±0.005	0.173±0.008	98.488±0.024
		0.01
			T	99.171±0.097	0.090±0.025	0.598±0.031	0.141±0.042
			G	0.705±0.011	98.747±0.107	0.294±0.059	0.254±0.059
			C	0.485±0.027	0.025±0.003	99.278±0.093	0.212±0.063
			A	1.223±0.060	0.104±0.010	0.144±0.026	98.529±0.096
		0.1
			T	99.295±0.043	0.075±0.004	0.528±0.007	0.101±0.032
			G	0.664±0.007	98.790±0.027	0.316±0.007	0.230±0.027
			C	0.476±0.024	0.028±0.010	99.279±0.052	0.216±0.017
			A	1.240±0.005	0.093±0.005	0.153±0.001	98.514±0.001
		10
			T	99.282±0.046	0.063±0.006	0.537±0.053	0.118±0.013
			G	0.598±0.033	98.835±0.023	0.298±0.019	0.269±0.029
			C	0.472±0.014	0.019±0.009	99.282±0.053	0.226±0.047
			A	1.273±0.010	0.087±0.020	0.152±0.021	98.488±0.011
		100
			T	99.359±0.034	0.047±0.001	0.496±0.038	0.098±0.002
			G	0.601±0.013	98.924±0.022	0.299±0.002	0.177±0.007
			C	0.422±0.008	0.022±0.008	99.366±0.018	0.190±0.018
			A	1.180±0.021	0.097±0.006	0.152±0.007	98.571±0.008
		1000
			T	99.325±0.012	0.068±0.001	0.503±0.008	0.104±0.019
			G	0.502±0.063	99.026±0.076	0.291±0.006	0.181±0.007
			C	0.351±0.001	0.020±0.015	99.416±0.041	0.213±0.025
			A	1.033±0.005	0.077±0.006	0.117±0.012	98.772±0.001
Lastrun: 06-Jun-2012 14:57:25
